# Supplementary material for: Biomedical Data Commons (BMDC) prioritizes B-lymphocyte non-coding genetic variants in Type 1 Diabetes
Source: PLoS Comput Biol. 2021 Sep 20;17(9):e1009382. doi: 10.1371/journal.pcbi.1009382 (PMC8483327; doi:10.1371/journal.pcbi.1009382)
Supplement: S1 Table — The number of entities of each type and the databases contributing their underlying data. The number of entities in parentheses represent the number of additional nodes stored in a biomedical specific knowledge graph, but not the main knowledge graph. The databases contributing to each entity type are also reported. (XLSX) [file pcbi.1009382.s010.xlsx]

## Sheet: Sheet2
Node	Number of Nodes	Data Sources
BedLine	13,050 (49,905,025,877)	ENCODE
Chromosome	825126	UCSCGenomeBrowser
EncodeAward	50	ENCODE
EncodeBedFile	1305	ENCODE
EncodeBiosample	14000	ENCODE
EncodeBiosampleType	740	ENCODE
EncodeExperiment	10494	ENCODE
EncodeLibrary	28730	ENCODE
Gene	655996	UCSCGenomeBrowser, NCBI Gene
GeneticVariant	702748817	ClinVar, dbSNP, UCSCGenomeBrowser
GeneticVariant GeneAssociation	5,991,517 (62,858,921)	GTEx
GenomeAssembly	14	UCSCGenomeBrowser
GenomeAssemblyUnit	84	NCBI Assembly
Lab	116	ENCODE
Person	492	ENCODE
RNATranscript	878054	UCSCGenomeBrowser, NCBI Gene
Species	237803	UniProt Taxonomic Divisions
