# Supplementary material for: Biomedical Data Commons (BMDC) prioritizes B-lymphocyte non-coding genetic variants in Type 1 Diabetes
Source: PLoS Comput Biol. 2021 Sep 20;17(9):e1009382. doi: 10.1371/journal.pcbi.1009382 (PMC8483327; doi:10.1371/journal.pcbi.1009382)
Supplement: S2 Table — Edges are defined as links between two nodes in the graph and the number edge present in the current graph is stated. Here edges are grouped into categories and the number of edges of each category are reported. The number of edges in parentheses represent the number of additional edges stored in a biomedical specific knowledge graph, but not the main knowledge graph. The number of types of nodes whose edges compose each edge category are also reported. (XLSX) [file pcbi.1009382.s011.xlsx]

## Sheet: Sheet2
Edge	Number of Edges	Number of Node Sub-Types
Gene - Disease	3794892	3
Gene - Genetic Variant	1,375,831 (3,413,644)	3
Gene - RNA Transcript	878054	2
Genomic - Transcriptomic	220143	6
Intra-Disease	201878	4
Intra-Epigenomic (ENCODE)	49,639 (49,905,202,876)	7
Intra-Genomic	56843211	6
