# Supplementary material for: Biomedical Data Commons (BMDC) prioritizes B-lymphocyte non-coding genetic variants in Type 1 Diabetes
Source: PLoS Comput Biol. 2021 Sep 20;17(9):e1009382. doi: 10.1371/journal.pcbi.1009382 (PMC8483327; doi:10.1371/journal.pcbi.1009382)
Supplement: S5 Table — List of the ENCODE ChIP-seq datasets and their GEO accession numbers used in this study. (XLSX) [file pcbi.1009382.s014.xlsx]

## Sheet: Sheet1
Cell Type	Experiment	Transcription Factor	GEO Accession Number
GM12878	ChIP-seq	BCL11A	GSM803388
GM12878	ChIP-seq	CTCF	GSM749706
GM12878	ChIP-seq	EBF1	GSM935375
GM12878	ChIP-seq	IKZF1	GSE105587
GM12878	ChIP-seq	MYB	GSE92077
GM12878	ChIP-seq	PAX5	GSM803362
GM12878	ChIP-seq	RAD21	GSM803416
GM12878	ChIP-seq	SMC3	GSM935376
GM12878	ChIP-seq	SPI1	GSM803531
GM12878	ChIP-seq	STAT5	GSM1010721
GM12878	ChIP-seq	TCF3	GSM1010745
