# Supplementary material for: Biomedical Data Commons (BMDC) prioritizes B-lymphocyte non-coding genetic variants in Type 1 Diabetes
Source: PLoS Comput Biol. 2021 Sep 20;17(9):e1009382. doi: 10.1371/journal.pcbi.1009382 (PMC8483327; doi:10.1371/journal.pcbi.1009382)
Supplement: S6 Table — This list was generated 4/9/21. For an up-to-date representation of the schema query the Biomedical Data Commons graph or browser or check the github repository. (XLSX) [file pcbi.1009382.s015.xlsx]

## Sheet: Sheet1
Node	Subclass Of	Description
Allele	GenomeAnnotation	One of the possible forms of a genetic locus that occur by mutation at a defined location on a chromosome.
BedLine	EncodeBedFile	A line in a bed file.
BiologicalElement	BiomedicalElement	Biological entities.
BiomedicalEntities	Thing	Biomedical related entities.
Chromosome	GenomeAnnotation	A threadlike structure of nucleic acids and protein found in the nucleus of most living cells, carrying genetic information in the form of genes.
EncodeAward	EncodeObject	Research grant information uploaded to the Encode Project
EncodeBedFile	EncodeObject	A bed file uploaded to the Encode Project.
EncodeBiosample	EncodeObject	An Encode Project biosample.
EncodeBiosampleType	EncodeBiosample	The type of a specific Encode Project biosample
EncodeExperiment	EncodeObject	An experiment uploaded to the Encode Project.
EncodeLibrary	EncodeObject	An encode molecular library.
EncodeObject	BiomedicalElement	An object that is a part of the ENCODE: Encyclopedia of DNA Elements Consortium.
Gene	GenomeAnnotation	Gene symbol of a gene, which is the basic hereditary unit of life.
GeneticVariant	GenomeAnnotation	Mostly single-nucleotide polymorphism, which is a substitution of a single nucleotide that occurs at a specific position in the genome, where each variation is present to some appreciable degree within a population. These are defined by dbSNP and include small indels as well. Larger indels are also included as defined by dbVar.
GeneticVariantGeneAssociation	GeneticAssociation	An association between a genetic variant and a gene in a given tissue. This is determined by performing a regression analysis on paired genome sequencing and RNA-sequencing across a population.
GeneticAssociation	BiomedicalElement	Genetic associations with phenotypes
GenomeAnnotation	BiologicalElement	Entities or properties of the genome
Lab	Thing	A group or organization that performs scientific research.
RNATranscript	GenomeAnnotation	Unique identifier (GENCODE transcript ID for GENCODE Basic).
Species	BiologicalElement	The scientific name (Genus species) of a group of living organisms consisting of similar individuals capable of exchanging genes or interbreeding in the wild.
