# Supplementary material for: Biomedical Data Commons (BMDC) prioritizes B-lymphocyte non-coding genetic variants in Type 1 Diabetes
Source: PLoS Comput Biol. 2021 Sep 20;17(9):e1009382. doi: 10.1371/journal.pcbi.1009382 (PMC8483327; doi:10.1371/journal.pcbi.1009382)
Supplement: S7 Table — This list was generated 4/9/21. For an up-to-date representation of the schema query the Biomedical Data Commons graph or browser or check the github repository. (XLSX) [file pcbi.1009382.s016.xlsx]

## Sheet: Sheet1
Node	Property Name	Property Range	Property Description
BedLine	bedName	Text	The name of the bed line.
	bedScore	Number	A score associated to the bed line.
	chromosome	Text	The name of the chromosome described by the bed line.
	chromosomeEnd	Number	The ending position of the feature in the chromosome or scaffold.
	chromosomeStart	Number	The starting position of the feature in the chromosome or scaffold.
	chromosomeStrand	Text	The chromosome strand.
	fromBedFile	dcs:BedFile	The BedFile containing the associated BedLine
	pValue	Number	Measurement of statistical significance (-log10). Use -1 if no pValue is assigned.
	peak	Number	Point-source called for this peak; 0-based offset from chromStart. Use -1 if no point-source called.
	qValue	Number	Measurement of statistical significance using false discovery rate (-log10). Use -1 if no qValue is assigned.
	signalValue	Number	Measurement of overall (usually, average) enrichment for the region.
Chromosome	chromosomeSize	Quantitiy	The number of nucleotides in a given chromosome.
	dnaSequenceRole	dcs:DNASequenceRoleEnum	The role a defined sequence of DNA has in a genome assembly.
	inChromosome	Text, dcs:Chromosome	A threadlike structure of nucleic acids and protein found in the nucleus of most living cells, carrying genetic information in the form of genes.
	genBankAssemblyAccession	Text	The accession version of the GenBank assembly or sequence element.
	ncbiDNASequenceName	Text	The name by which NIH NCBI refers to this defined segment of DNA sequence.
	refSeqAccession	Text	The accession version of the RefSeq assembly or sequence element.
EncodeAward	encodeUUID	Text	The Encode Project uuid used to describe this entity.
	pi	Text, Person	Principle Investigator of the grant or lab.
EncodeBedFile	assembly	Text	Genome assembly that files were mapped to.
	biologicalReplicates	Text	The identifying number of each relevant biological replicate.
	encodeUUID	Text	The Encode Project uuid used to describe this entity.
	fileType	Text	The type of the file.
	fromExperiment	dcs:EncodeExperiment	The EncodeExperiment associated with the given BedFile.
	lab	Text, Lab	Lab associated with the submission or user.
	outputCategory	Text	The overall catagory of the file content.
	submittedBy	Text, Person	The individual submitting the entity.
	submitterComment	Text	Comment made by the submitter.
EncodeBiosample	appliedModifications	Text	Genetic modification made in either the donor and/or biosample.
	age	Number, QuantityRange	Age.
	ageDisplay	Text	The displayed age.
	ageUnits	Text	Unit of time associated with age.
	appliedModifications	Text	Genetic modification made in either the donor and/or biosample.
	award	Text, dcs:EncodeAward	Grant associated with the submission.
	biosampleOntology	dcs:EncodeBiosampleType	An embeded property for linking to biosample type which describes the ontology of the biosample.
	characterizations	Text	Characterization of biosample.
	cultureHarvestDate	Text	For cultured samples, the date the biosample was taken.
	cultureStartDate	Text	For cultured samples, the date the culture was started. For cell lines, the date this particular growth was started, not the date the line was established.
	dateObtained	Date	For tissue samples, the date the biosample was taken.
	dbxrefs	Text	A unique identifier from external resource (e.g. HGNC, MGI, FlyBase, WormBase, ENSEMBL, MIM, UniProtKB, Vega, miRBase).
	donor	Text	The donor or strain the biosample was originated from.
	encodeUUID	Text	The Encode Project uuid used to describe this entity.
	flyLifeStage	Text	Fly development stage of the animals used to prepare the biosample.
	flySynchronizationStage	Text	Fly development stage at which flies were synchronized.
	geneticModifications	Text	Genetic modification(s).
	healthStatus	Text	Donor health status.
	lab	Text, Lab	Lab associated with the submission or user.
	lifeStage	Text	Life stage.
	lotID	Number	The lot identifier provided by the lab or vendor, for nucleic acids or proteins purchased directly from a lab or vendor (e.g. total RNA).
	modelOrganismAge	Number	The age or age range of the model donor organism when biological material was sampled.
	modelOrganismAgeUnits	Text	Age units of the model organism.
	modelOrganismDonorModifications	Text	Genetic modification made in the donor organism of the biosample.
	modelOrganismHealthStatus	Text	Health status of the model organism.
	modelOrganismMatingStatus	Text	The mating status of the animal.
	modelOrganismSex	Text	The sex of the organism the biosample comes from.
	mouseLifeStage	Text	adult
	organism	Text	The organism bearing the target, the organism of the donor, the organism of the gene, the organism the biosample originated from.
	originatedFrom	Text	A biosample that the sample was orginated from.
	partOf	dcs:EncodeBiosample	A biosample from which a discrete component was taken. That component is this biosample.
	passageNumber	Number	Number of passages including the passages from the source.
	postSynchronizationStatus	Number	The time that elapsed past the point when animals were synchronized.
	postSynchronizationUnits	Text	The units of time that elapsed past the point when animals were synchronized.
	productID	Text	The product identifier provided by the vendor, for nucleic acids or proteins purchased directly from a vendor (e.g. total RNA).
	startingAmount	Quantity	The initial quantity of cells, tissue or animals obtained.
	startingAmountUnits	Text	The units used to quantify the amount of cells or tissue obtained.
	submittedBy	Text, Person	The individual submitting the entity.
	submitterComment	Text	Comment made by the submitter.
	summary	Text	The summary.
	synchonization	Text	The timing or life stage during which the activity of two or more model organisms were coordinated.
	treatments	Text	Relevant mutagenesis treatment applied to result in the modification.
	wormLifeStage	Text	Worm development stage of the animals used to prepare the biosample.
EncodeBiosampleType	cellSlims	Text	The cell slims.
	classification	Text	The general category of this type of biosample.
	dbxrefs	Text	A unique identifier from external resource (e.g. HGNC, MGI, FlyBase, WormBase, ENSEMBL, MIM, UniProtKB, Vega, miRBase).
	developmentalSlims	Text	The developmental slims.
	encodeUUID	Text	The Encode Project uuid used to describe this entity.
	organSlims	Text	The organ slims.
	synonyms	Text	Alternative names for the given entity.
	systemSlims	Text	The system slims.
	termID	Text	An ontology identifier describing BiosampleType or OBI (Ontology for Biomedical Investigations) ontology identifier for the measurement device.
	termName	Text	An ontology name describing BiosampleType or OBI (Ontology for Biomedical Investigations) ontology identifier for the measurement device.
EncodeExperiment	assaySlims	Text	The assay slim.
	assayTermID	Text	The assay ID.
	assayTermName	Text	The assay name.
	assayTitle	Text	The title of the assay performed.
	assembly	Text	Genome assembly that files were mapped to.
	biosampleOntology	dcs:EncodeBiosampleType	An embeded property for linking to biosample type which describes the ontology of the biosample.
	biosampleSummary	Text	The biosample summary.
	categorySlims	Text	The category slims.
	dateReleased	Date	The date the object was released.
	dateSubmitted	Date	The date that the experiment received all required replicates and files.
	dbxrefs	Text	A unique identifier from external resource (e.g. HGNC, MGI, FlyBase, WormBase, ENSEMBL, MIM, UniProtKB, Vega, miRBase).
	experimentClassification	Text	The classification of the experiment.
	lab	Text, Lab	Lab associated with the submission or user.
	relatedSeries	Text	The related series.
	status	Text	The current status of an encode entity.
	submittedBy	Text, Person	The individual submitting the entity.
	submitterComment	Text	Comment made by the submitter.
	target	Text	The name of the gene whose expression or product is the intended goal of the antibody. For assays, such as ChIP-seq or RIP-seq, the name of the gene whose expression or product is under investigation for the experiment.
EncodeLibrary	antibodies	Text	Antibodies associated with entity.
	award	Text	Grant associated with the submission.
	biosample	Text	The biosample that nucleic acid was isolated from to generate the library.
	encodeUUID	Text	The Encode Project uuid used to describe this entity.
	extractionMethod	Text	A short description or reference of the nucleic acid extraction protocol used in library preparation.
	fragmentationMethod	Text	A short description or reference of the nucleic acid fragmentation protocol used in library preparation.
	lab	Text, Lab	Lab associated with the submission or user.
	librarySizeSelectionMethod	Text	A short description or reference of the size selection protocol used in library preparation.
	lysisMethod	Text	A short description or reference of the cell lysis protocol used in library preparation.
	nucleicAcidStartingQuantity	Quantity	The starting amount of nucleic acid before selection and purification.
	nucleicAcidStartingQuantityUnits	Text	The units used for starting amount of nucleic acid.
	nucleicAcidTermID	Text	The nucleic acid term id.
	nucleicAcidTermName	Text	The nucleic acid term name.
	sizeRange	Text	The measured size range of the purified nucleic acid, in bp.
	status	Text	The current status of an encode entity.
	strandSpecificity	Text	The preparation of the library uses a strand-specific protocol.
	submittedBy	Text, Person	The individual submitting the entity.
	submitterComment	Text	Comment made by the submitter.
Gene	alfredID	Text
	alternativeGeneSymbol	Text	Alternative or secondary symbol for a gene.
	comparativeToxicogenomicsDBID	Text
	ensemblID	Text	Ensembl ID, which describes a particular gene or protein.
	fullName	Text	The full name of the gene.
	genAtlasID	Text
	genBankID	Text
	geneCardID	Text
	geneOntologyID	Text
	geneSymbol	Text	Original gene symbol.
	genomicCoordinates	Number	Start position (0 based). End position (non-inclusive). Represents the genomic coordinates of an object of interest.
	hasRNATranscript	dcs:RNATranscript	Recorded transcript. UCSC Gene ID.
	hgncID	Text	HUGO Gene Nomenclature Committee identifier.
	humanCycGeneID	Text
	iupharReceptorID	Text
	mRNA	Text	mRNA associated with a gene.
	mapLocation	Text	The location of the gene on the chromosome.
	modBaseID	Text
	modificationDate	Text	The date of last modification on the NCBI database.
	mutDBID	Text
	ncbiGeneID	Text	NCBI Entrez Gene database identifier.
	ncbiLocusTag	Text	Identifiers that are systematically applied to every gene in a genome.
	ncbiProteinAccessionNumber	Text	NCBI protein accession number.
	ncbiTaxonId	Text	NCBI Taxonomy database identifier.
	nomenclatureStatus	dcs:NomenclatureStatusEnum	The status of the name from the nomenclature committee: official, interim, or NCBI-supplied.
	omimID	Text	OMIM database identifier.
	pharmGKBID	Number, Text	PharmGKB is a comprehensive resource that curates knowledge about the impact of genetic variation on drug response for clinicians and researchers.
	refSeqID	Text	A nucleotide sequence or protein annotated and curated by the National Center for Biotechnology Information.
	typeOfGene	TypeOfGeneEnum	The type of gene.
	ucscGenomeBroswerID	Text
	uniProtID	Text	UniProt identifier of protein.
GeneticVariant	agnesGingesCentreForMolecularCardiologyCentenaryInstituteID	Text	The ID used by database Agnes Ginges Centre For Molecular Cardiology Centenary Institute for a genetic variant.
	alignmentQuality	dcs:GeneticVariantAlignmentQualityEnum	The quality of the alignment: unique mapping, non-unique, and many matches (1, 2, or 3+).
	alleleOrigin	dcs:VariantAlleleOriginEnum	Variant Allele Origin: unspecified, germline, somatic, both, inherited, paternal, maternal, uni-parental, bi-parental, not_tested, tested_inconclusive, de-novo, or other.
	alleleType	Text	The allele of a genetic variant observed within a population.
	appliedTranslationalGeneticsGroupUniversityAucklandID	Text	The ID used by database Applied Translational Genetics Group University Auckland for a genetic variant.
	arupLaboratoriesMolecularGeneticsAndGenomicsArupLaboratoriesID	Text	The ID used by database Arup Laboratories Molecular Genetics And Genomics Arup Laboratories for a genetic variant.
	athenaDiagnosticsIncID	Text	The ID used by database Athena Diagnostics Inc for a genetic variant.
	australianInheritedRetinalDiseaseRegistryAndDnaBankSirCharlesGairdnerHospitalID	Text	The ID used by database Australian Inherited Retinal Disease Registry And Dna Bank Sir Charles Gairdner Hospital for a genetic variant.
	averageHeterozygosity	Number	Average heterozygosity from all observations. Note: may be computed on small number of samples.
	averageHeterozygositySE	Number	Standard Error for the average heterozygosity.
	baylorHopkinsCenterForMendelianGenomicsJohnsHopkinsUniversityID	Text	The ID used by database Baylor Hopkins Center For Mendelian Genomics Johns Hopkins University for a genetic variant.
	biologyPathologyCenterLilleUniversityHospitalID	Text	The ID used by database Biology Pathology Center Lille University Hospital for a genetic variant.
	biotalentumLtdID	Text	The ID used by database Biotalentum Ltd for a genetic variant.
	boneMarrowFailureLaboratoryQueenMaryUniversityLondonID	Text	The ID used by database Bone Marrow Failure Laboratory Queen Mary University London for a genetic variant.
	breastCancerInformationCoreID	Text	The ID used by database Breast Cancer Information Core for a genetic variant.
	bristolGeneticsLaboratoryNorthBristolNhsTrustSouthmeadHospitalPathologySciencesID	Text	The ID used by database Bristol Genetics Laboratory North Bristol Nhs Trust Southmead Hospital Pathology Sciences for a genetic variant.
	cardiovascularResearchGroupInstitutoNacionalSaudeDoutorRicardoJorgeID	Text	The ID used by database Cardiovascular Research Group Instituto Nacional Saude Doutor Ricardo Jorge for a genetic variant.
	centerForBioinformaticsPekingUniversityID	Text	The ID used by database Center For Bioinformatics Peking University for a genetic variant.
	centerForHumanGeneticsIncID	Text	The ID used by database Center For Human Genetics Inc for a genetic variant.
	centerForStatisticalGeneticsColumbiaUniversityID	Text	The ID used by database Center For Statistical Genetics Columbia University for a genetic variant.
	centerGenomicMedicineGenevaUniversityHospitalGenevaID	Text	The ID used by database Center Genomic Medicine Geneva University Hospital Geneva for a genetic variant.
	centreForMendelianGenomicsUniversityMedicalCentreLjubljanaID	Text	The ID used by database Centre For Mendelian Genomics University Medical Centre Ljubljana for a genetic variant.
	centreForTranslationalOmicsGosgeneUniversityCollegeLondonID	Text	The ID used by database Centre For Translational Omics Gosgene University College London for a genetic variant.
	cheoGeneticsDiagnosticLaboratoryChildrensHospitalEasternOntarioID	Text	The ID used by database Cheo Genetics Diagnostic Laboratory Childrens Hospital Eastern Ontario for a genetic variant.
	class	dcs:GeneticVariantClassEnum	Class of variant: single_nucleotide_variant, deletion, insertion, in-del, named, mixed, mnp, het, microsatellite, inversion, copy_number_loss, variation, duplication, or copy_number_gain.
	clinVarAlleleID	Number	ClinVar Allele ID.
	clinVarFilterStatus	Text	Filter status: PASS if this position has passed all filters, i.e., a call is made at this position. Otherwise, if the filters that the site failed are recorded.
	clinVarID	Number	ClinVar Variation ID.
	clinVarQualityScore	Number	Phred-scaled quality score for the assertion made in ALT. i.e. -10log10 prob(call in ALT is wrong).
	clinVarReviewStatus	dcs:ClinVarReviewStatusEnum	ClinVar review status: no assertion criteria provided, reviewed by expert panel, conflicting interpretations, criteria provided, non interpretation for the single variant, practice guideline, no conflicts, multiple submitters, or single_submitter.
	clingenCdh1VariantCurationExpertPanelID	Text	The ID used by database Clingen Cdh1 Variant Curation Expert Panel for a genetic variant.
	clingenHearingLossVariantCurationExpertPanelID	Text	The ID used by database Clingen Hearing Loss Variant Curation Expert Panel for a genetic variant.
	clingenMyeloidMalignancyVariantCurationExpertPanelID	Text	The ID used by database Clingen Myeloid Malignancy Variant Curation Expert Panel for a genetic variant.
	clingenMyeloidMalignancyVariantCurationExpertPanelID	Text	The ID used by database Clingen Myeloid Malignancy Variant Curation Expert Panel for a genetic variant.
	clingenPtenVariantCurationExpertPanelID	Text	The ID used by database Clingen Pten Variant Curation Expert Panel for a genetic variant.
	clingenRasopathyVariantCurationExpertPanelID	Text	The ID used by database Clingen Rasopathy Variant Curation Expert Panel for a genetic variant.
	clingenTp53VariantCurationExpertPanelClingenID	Text	The ID used by database Clingen Tp53 Variant Curation Expert Panel Clingen for a genetic variant.
	clinicalGeneticsLaboratoryFederalUniversityHealthSciencesPortoAlegreID	Text	The ID used by database Clinical Genetics Laboratory Federal University Health Sciences Porto Alegre for a genetic variant.
	clinicalPharmacogeneticsImplementationConsortiumID	Text	The ID used by database Clinical Pharmacogenetics Implementation Consortium for a genetic variant.
	clinicalSignificance	dcs:ClinSigEnum	Clinical significance for this single variant: other, affects, uncertain_significance, pathogenic, risk_factor, benign, conflicting_interpretations_of_pathogenicity, association, likely_pathogenic, protective, likely_benign, not_provided, association_not_found, drug_response, pathogenic/likely_pathogenic,benign/likely_benign, unknown, untested, or histocompatibility.
	clinicalSignificanceConflicting	Text	Conflicting clinical significance for this single variant.
	clinicalSignficanceType	Text	A type of clinical significance report observed for a genetic variant.
	clinicalSource	Text	The variant's clinical sources reported as tag-value pairs of database and variant identifier.
	col4a5HomepageCollagenTypeAlphaID	Text	The ID used by database Col4a5 Homepage Collagen Type Alpha for a genetic variant.
	colonCancerGeneVariantDatabasesID	Text	The ID used by database Colon Cancer Gene Variant Databases for a genetic variant.
	computationalBiologyUnitUniversityBariID	Text	The ID used by database Computational Biology Unit University Bari for a genetic variant.
	cysticFibrosisMutationDatabaseID	Text	The ID used by database Cystic Fibrosis Mutation Database for a genetic variant.
	darylScottLabBaylorCollegeMedicineID	Text	The ID used by database Daryl Scott Lab Baylor College Medicine for a genetic variant.
	dbSNPBuildID	Text	First dbSNP Build for RS.
	dbVarID	Text	Accessions from dbVar for the genetic variant
	deafnessGeneDiagnosisXijingHospitalID	Text	The ID used by database Deafness Gene Diagnosis Xijing Hospital for a genetic variant.
	deafnessResearchGroupBiosystemsAndIntegrativeSciencesInstituteUniversityLisbonID	Text	The ID used by database Deafness Research Group Biosystems And Integrative Sciences Institute University Lisbon for a genetic variant.
	debelleLaboratoryForBiochemicalGeneticsMuhcMchResearchInstituteID	Text	The ID used by database Debelle Laboratory For Biochemical Genetics Muhc Mch Research Institute for a genetic variant.
	departmentGeneticsFundacionJimenezDiazUniversityHospitalID	Text	The ID used by database Department Genetics Fundacion Jimenez Diaz University Hospital for a genetic variant.
	departmentGeneticsRouenUniversityHospitalNormandyCenterForGenomicAndPersonalizedMedicineID	Text	The ID used by database Department Genetics Rouen University Hospital Normandy Center For Genomic And Personalized Medicine for a genetic variant.
	departmentGeneticsYaleUniversityID	Text	The ID used by database Department Genetics Yale University for a genetic variant.
	departmentMedicalGeneticsOsloUniversityHospitalID	Text	The ID used by database Department Medical Genetics Oslo University Hospital for a genetic variant.
	departmentMedicalGeneticsSanjayGandhiPostGraduateInstituteMedicalSciencesID	Text	The ID used by database Department Medical Genetics Sanjay Gandhi Post Graduate Institute Medical Sciences for a genetic variant.
	departmentMedicalGeneticsUniversityHospitalNorthNorwayID	Text	The ID used by database Department Medical Genetics University Hospital North Norway for a genetic variant.
	departmentPathologyAndMolecularMedicineQueensUniversityID	Text	The ID used by database Department Pathology And Molecular Medicine Queens University for a genetic variant.
	deptEvolutionAndGenomicSciencesUniversityManchesterID	Text	The ID used by database Dept Evolution And Genomic Sciences University Manchester for a genetic variant.
	dhitiOmicsTechnologiesPvtLtdID	Text	The ID used by database Dhiti Omics Technologies Pvt Ltd for a genetic variant.
	diseaseDescription	Text	ClinVar's description of the disease with which a genetic variant is associated.
	diseaseName	Text	ClinVar's preferred disease name for the concept specified by disease identifiers.
	divisionHearingAndBalanceResearchNationalHospitalOrganizationTokyoMedicalCenterID	Text	The ID used by database Division Hearing And Balance Research National Hospital Organization Tokyo Medical Center for a genetic variant.
	donaldWilliamsParsonsLaboratoryBaylorCollegeMedicineID	Text	The ID used by database Donald Williams Parsons Laboratory Baylor College Medicine for a genetic variant.
	dstNwuPreclinicalDrugDevelopmentPlatformNorthWestUniversityID	Text	The ID used by database Dst Nwu Preclinical Drug Development Platform North West University for a genetic variant.
	egeUniversityPediatricGeneticsEgeUniversityID	Text	The ID used by database Ege University Pediatric Genetics Ege University for a genetic variant.
	ehlersDanlosSyndromeVariantDatabaseCol3a1ID	Text	The ID used by database Ehlers Danlos Syndrome Variant Database Col3a1 for a genetic variant.
	exceptions	dcs:GeneticVariantExceptionEnum	Unusual conditions noted by UCSC that may indicate a problem with the data.
	experimentalFactorOntologyID	Text	The Experimental Factor Ontology (EFO) provides a systematic description of many experimental variables available in EBI databases, and for external projects such as the NHGRI GWAS catalog.
	facultyMedicineIranUniversityMedicalSciencesID	Text	The ID used by database Faculty Medicine Iran University Medical Sciences for a genetic variant.
	fanconiAnaemiaMutationDatabaseID	Text	The ID used by database Fanconi Anaemia Mutation Database for a genetic variant.
	foundationForResearchGeneticsAndEndocrinologyFrigesInstituteHumanGeneticsID	Text	The ID used by database Foundation For Research Genetics And Endocrinology Friges Institute Human Genetics for a genetic variant.
	functionalCategory	dcs:GeneitcVariantFunctionalCategoryEnum	Functional category of the genetic variant (coding-synon, splice_5', missense, frameshift, near_gene_5', 3'_UTR, near_gene_3', nonsense, splice_3', intron, cds_reference, 5'_UTR, unknown, cds_indel, stop_loss, 5' UTR, or ncRNA.)
	fundacionHipercolesterolemiaFamiliarID	Text	The ID used by database Fundacion Hipercolesterolemia Familiar for a genetic variant.
	geisingerAutismAndDevelopmentalMedicineInstituteGeisingerHealthSystemID	Text	The ID used by database Geisinger Autism And Developmental Medicine Institute Geisinger Health System for a genetic variant.
	geneDiscoveryCoreMantonCenterBostonChildrensHospitalID	Text	The ID used by database Gene Discovery Core Manton Center Boston Childrens Hospital for a genetic variant.
	geneID	Text	Link out to the Gene node associated with the current node.
	geneReviewsID	Number	GeneReviews, an international point-of-care resource for busy clinicians, provides clinically relevant and medically actionable information for inherited conditions in a standardized journal-style format, covering diagnosis, management, and genetic counseling for patients and their families. Each chapter in GeneReviews is written by one or more experts on the specific condition or disease and goe…
	geneSymbol	Text	Original gene symbol.
	genepathdxCausewayHealthCarePrivateLtdID	Text	The ID used by database Genepathdx Causeway Health Care Private Ltd for a genetic variant.
	geneticServicesLaboratoryUniversityChicagoID	Text	The ID used by database Genetic Services Laboratory University Chicago for a genetic variant.
	geneticTestingLabAshokAndRitaPatelInstituteIntegratedStudyAndResearchBiotechnologyAndAlliedSciencesID	Text	The ID used by database Genetic Testing Lab Ashok And Rita Patel Institute Integrated Study And Research Biotechnology And Allied Sciences for a genetic variant.
	geneticTestingRegistryID	Text	The Genetic Testing Registry (GTR) provides a central location for voluntary submission of genetic test information by providers. The scope includes the test's purpose, methodology, validity, evidence of the test's usefulness, and laboratory contacts and credentials. The overarching goal of the GTR is to advance the public health and research into the genetic basis of health and disease.
	geneticVariantAttribute	dcs:GeneticVariantAttributeEnum	Genetic variant attributes extracted from dbSNP's SNP_bitfield table: clinically associated, MAF >5% in some populations, MAF >5% in all populations, has OMIM OMIA, microattribute tpa, submitted by locus-specific database, genotype conflict, rs cluster non-overlapping alleles, observed mismatch, pharmGKB, published, 3D structure, submitter link out, other variant with exact mapping, assembly spec…
	geneticVariantImpercise	Boolean	Boolean of whether a variant is flagged as an imprecise structural variation.
	geneticVariantLength	Number	Difference in length between REF and ALT alleles (bp).
	geneticsHomeReferenceID	Number	Genetics Home Reference (GHR) provides consumer-friendly information about the effects of genetic variation on human health.
	geneticsInfertilityAndPreimplantationGeneticDiagnosisCentreHospitalierUniversitaireGrenobleAlpesID	Text	The ID used by database Genetics Infertility And Preimplantation Genetic Diagnosis Centre Hospitalier Universitaire Grenoble Alpes for a genetic variant.
	geneticsLabUniversityBritishColumbiaID	Text	The ID used by database Genetics Lab University British Columbia for a genetic variant.
	genomeconnectAssociationForCreatineDeficienciesID	Text	The ID used by database Genomeconnect Association For Creatine Deficiencies for a genetic variant.
	genomeconnectCfcInternationalID	Text	The ID used by database Genomeconnect Cfc International for a genetic variant.
	genomicMedicineLabUniversityCaliforniaSanFranciscoID	Text	The ID used by database Genomic Medicine Lab University California San Francisco for a genetic variant.
	genomicPosition	Number	The genomic position of the nucleotide.
	genomicResearchCenterShahidBeheshtiUniversityMedicalSciencesID	Text	The ID used by database Genomic Research Center Shahid Beheshti University Medical Sciences for a genetic variant.
	genotekGenotekLtdID	Text	The ID used by database Genotek Genotek Ltd for a genetic variant.
	gharaviLaboratoryColumbiaUniversityID	Text	The ID used by database Gharavi Laboratory Columbia University for a genetic variant.
	goldServiceHunterNewEnglandHealthID	Text	The ID used by database Gold Service Hunter New England Health for a genetic variant.
	gromollLabCeraUniversityMuensterID	Text	The ID used by database Gromoll Lab Cera University Muenster for a genetic variant.
	hermanLaboratoryNationwideChildrensHospitalID	Text	The ID used by database Herman Laboratory Nationwide Childrens Hospital for a genetic variant.
	hg19GenomicLocation	QuantityRange	The genomic location of a genetic variant using the hg19 assembly. [chr start stop].
	hg19GenomicPosition	Number	The genomic position of a genetic variant using the hg19 assembly.
	hg38GenomicLocation	QuantityRange	The genomic location of a genetic variant using the hg38 assembly. [chr start stop].
	hg38GenomicPosition	Number	The genomic position of a genetic variant using the hg38 assembly.
	hudsonalphaInstituteForBiotechnologyHudsonalphaInstituteForBiotechnologyID	Text	The ID used by database Hudsonalpha Institute For Biotechnology Hudsonalpha Institute For Biotechnology for a genetic variant.
	humanGenomeVariationSocietyNomenclature	Number	Variant names from the Human Genome Variation Society
	humanMolecularGeneticsLabQuaidAzamUniversityID	Text	The ID used by database Human Molecular Genetics Lab Quaid Azam University for a genetic variant.
	humanPhenotypeOntologyID	Text	The Human Phenotype Ontology (HPO)
	iberoamericanNetworkID	Text	The ID used by database Iberoamerican Network for a genetic variant.
	illuminaClinicalServicesLaboratoryIlluminaID	Text	The ID used by database Illumina Clinical Services Laboratory Illumina for a genetic variant.
	instituteBasicMedicalSciencesKhyberMedicalUniversityPeshawarID	Text	The ID used by database Institute Basic Medical Sciences Khyber Medical University Peshawar for a genetic variant.
	instituteForHumanGeneticsUniversityHospitalEssenID	Text	The ID used by database Institute For Human Genetics University Hospital Essen for a genetic variant.
	instituteMedicalGeneticsUniversityZurichID	Text	The ID used by database Institute Medical Genetics University Zurich for a genetic variant.
	instituteMicrobiologyUniversityHospitalAndUniveristyLausanneID	Text	The ID used by database Institute Microbiology University Hospital And Univeristy Lausanne for a genetic variant.
	internationalPleuropulmonaryBlastomaRegistryChildrensHospitalsAndClinicsMinnesotaID	Text	The ID used by database International Pleuropulmonary Blastoma Registry Childrens Hospitals And Clinics Minnesota for a genetic variant.
	internationalSocietyForGastrointestinalHereditaryTumoursID	Text	The ID used by database International Society For Gastrointestinal Hereditary Tumours for a genetic variant.
	jamesHoweLabUniversityIowaHospitalAndClinicsID	Text	The ID used by database James Howe Lab University Iowa Hospital And Clinics for a genetic variant.
	kariminejadNajmabadiPathologyAndGeneticsCenterID	Text	The ID used by database Kariminejad Najmabadi Pathology And Genetics Center for a genetic variant.
	kingLaboratoryUniversityWashingtonID	Text	The ID used by database King Laboratory University Washington for a genetic variant.
	klaassenLabChariteUniversityMedicineBerlinID	Text	The ID used by database Klaassen Lab Charite University Medicine Berlin for a genetic variant.
	kleinLabLudwigMaximiliansUniversityID	Text	The ID used by database Klein Lab Ludwig Maximilians University for a genetic variant.
	knightDiagnosticLaboratoriesOregonHealthAndSciencesUniversityID	Text	The ID used by database Knight Diagnostic Laboratories Oregon Health And Sciences University for a genetic variant.
	kruerLabPhoenixChildrensHospitalID	Text	The ID used by database Kruer Lab Phoenix Childrens Hospital for a genetic variant.
	labMolecularOncologyVubFreeUniversityBrusselsID	Text	The ID used by database Lab Molecular Oncology Vub Free University Brussels for a genetic variant.
	laboratorioGeneticaHumanaUniversidadLosAndesID	Text	The ID used by database Laboratorio Genetica Humana Universidad Los Andes for a genetic variant.
	laboratoryCellBiologyInstituteBiomedicalSciencesAbelSalazarID	Text	The ID used by database Laboratory Cell Biology Institute Biomedical Sciences Abel Salazar for a genetic variant.
	laboratoryForAnimalGeneticsGhentUniversityID	Text	The ID used by database Laboratory For Animal Genetics Ghent University for a genetic variant.
	laboratoryMedicalGeneticsInsermID	Text	The ID used by database Laboratory Medical Genetics Inserm for a genetic variant.
	laboratoryMolecularGeneticsChuNantesID	Text	The ID used by database Laboratory Molecular Genetics Chu Nantes for a genetic variant.
	ldlrLovdBritishHeartFoundationID	Text	The ID used by database Ldlr Lovd British Heart Foundation for a genetic variant.
	leedsVisionResearchGroupUniversityLeedsID	Text	The ID used by database Leeds Vision Research Group University Leeds for a genetic variant.
	leidenMuscularDystrophyID	Text	The ID used by database Leiden Muscular Dystrophy for a genetic variant.
	leidenOpenVariationDatabaseID	Text	The ID used by database Leiden Open Variation Database for a genetic variant.
	lipingWeiLaboratoryPekingUniversityID	Text	The ID used by database Liping Wei Laboratory Peking University for a genetic variant.
	locType	dcs:GeneticVariantLocTypeEnum	Type of mapping inferred from size on reference; may not agree with class.
	lupskiLabBaylorHopkinsCmgBaylorCollegeMedicineID	Text	The ID used by database Lupski Lab Baylor Hopkins Cmg Baylor College Medicine for a genetic variant.
	mayoClinicGeneticTestingLaboratoriesMayoClinicID	Text	The ID used by database Mayo Clinic Genetic Testing Laboratories Mayo Clinic for a genetic variant.
	medGenId	Text	ID for organized information related to human medical genetics, such as attributes of conditions with a genetic contribution.
	medgenomeLabsPvtLtdID	Text	The ID used by database Medgenome Labs Pvt Ltd for a genetic variant.
	medicalAffairsEnzyvantID	Text	The ID used by database Medical Affairs Enzyvant for a genetic variant.
	medicalGeneticSummariesID	Text	Medical Genetics Summaries is a growing collection of summaries which describe the impact that specific sequence variations have on health. The summaries review genetic variants that underlie inherited conditions, affect the risk of developing a disease in the future, or influence how an individual may respond to a specific drug.
	medicalGeneticsInstituteShaareZedekMedicalCenterID	Text	The ID used by database Medical Genetics Institute Shaare Zedek Medical Center for a genetic variant.
	medicalGeneticsSummariesID	Text	The ID used by database Medical Genetics Summaries for a genetic variant.
	medicalGenomicsLaboratoryDepartmentGeneticsUabID	Text	The ID used by database Medical Genomics Laboratory Department Genetics Uab for a genetic variant.
	medicalSubjectHeadingID	Number, dcs:MeSHDescriptor	Medical Subject Heading
	metabolicLiverDiseasesLabFondazioneIrccsGrandaPoliclinicoUniversityMilanID	Text	The ID used by database Metabolic Liver Diseases Lab Fondazione Irccs Granda Policlinico University Milan for a genetic variant.
	mgzMedicalGeneticsCenterID	Text	The ID used by database Mgz Medical Genetics Center for a genetic variant.
	mm10GenomicLocation	QuantityRange	The genomic location of a genetic variant using the mm10 assembly. [chr start stop].
	mm9GenomicLocation	QuantityRange	The genomic location of a genetic variant using the mm9 assembly. [chr start stop].
	molecularDiagnosticLaboratoryForInheritedCardiovascularDiseaseMontrealHeartInstituteID	Text	The ID used by database Molecular Diagnostic Laboratory For Inherited Cardiovascular Disease Montreal Heart Institute for a genetic variant.
	molecularGeneticsPathologyLaboratoryUniversityArkansasForMedicalSciencesID	Text	The ID used by database Molecular Genetics Pathology Laboratory University Arkansas For Medical Sciences for a genetic variant.
	molecularNeurogenomicsLabVibDepartmentMolecularGeneticsUniversityAntwerpID	Text	The ID used by database Molecular Neurogenomics Lab Vib Department Molecular Genetics University Antwerp for a genetic variant.
	molecularOncologyLaboratoryCentreJeanPerrinID	Text	The ID used by database Molecular Oncology Laboratory Centre Jean Perrin for a genetic variant.
	molecularPathologyPathologyID	Text	The ID used by database Molecular Pathology Pathology for a genetic variant.
	molecularType	dcs:GeneticVariantMolTypeEnum	Sample type from exemplar submitted GeneticVariants (cDNA, genomic, mitochondrial, or unknown).
	mondoID	Text	MONDO database identifier.
	mybpc3HomepageLeidenMuscularDystrophyPagesID	Text	The ID used by database Mybpc3 Homepage Leiden Muscular Dystrophy Pages for a genetic variant.
	myelineurogeneLabMcgillUniversityHealthCenterResearchInstituteID	Text	The ID used by database Myelineurogene Lab Mcgill University Health Center Research Institute for a genetic variant.
	nationalInstituteSensoryOrgansNationalHospitalOrganizationTokyoMedicalCenterID	Text	The ID used by database National Institute Sensory Organs National Hospital Organization Tokyo Medical Center for a genetic variant.
	ncbiGeneID	Text	NCBI Entrez Gene database identifier.
	neurogeneticLaboratoryOsloUniversityHospitalID	Text	The ID used by database Neurogenetic Laboratory Oslo University Hospital for a genetic variant.
	neuromegenHospitalClinicoSantiagoCompostelaID	Text	The ID used by database Neuromegen Hospital Clinico Santiago Compostela for a genetic variant.
	neurometabolischesLaborUniversityHospitalTuebingenID	Text	The ID used by database Neurometabolisches Labor University Hospital Tuebingen for a genetic variant.
	newLeafCenterID	Text	The ID used by database New Leaf Center for a genetic variant.
	northernBloodResearchCentreUniversitySydneyID	Text	The ID used by database Northern Blood Research Centre University Sydney for a genetic variant.
	numberOfAllelesWithFreq	Number	Number of observed alleles with frequency data.
	nyegaardLabAarhusUniversityID	Text	The ID used by database Nyegaard Lab Aarhus University for a genetic variant.
	observedAllele	Text	The sequences of the observed alleles from rs-fasta files. This is formated as major allele/minor allele.
	ocularGenomicsInstituteMassachusettsEyeAndEarID	Text	The ID used by database Ocular Genomics Institute Massachusetts Eye And Ear for a genetic variant.
	omimID	Text	OMIM database identifier.
	oralAndMaxillofacialSurgeryTokyoMedicalAndDentalUniversityID	Text	The ID used by database Oral And Maxillofacial Surgery Tokyo Medical And Dental University for a genetic variant.
	orphaNumber	Text	Orphanet rare disease nomenclature
	osteogenesisImperfectaVariantDatabaseID	Text	The ID used by database Osteogenesis Imperfecta Variant Database for a genetic variant.
	papaemmanuilLabMemorialSloanKetteringCancerResearchCenterID	Text	The ID used by database Papaemmanuil Lab Memorial Sloan Kettering Cancer Research Center for a genetic variant.
	personalisIncID	Text	The ID used by database Personalis Inc for a genetic variant.
	personalizedDiabetesMedicineProgramUniversityMarylandSchoolMedicineID	Text	The ID used by database Personalized Diabetes Medicine Program University Maryland School Medicine for a genetic variant.
	pharmGKBID	Number, Text	PharmGKB is a comprehensive resource that curates knowledge about the impact of genetic variation on drug response for clinicians and researchers.
	pharmgkbClinicalAnnotationID	Text	The ID used by database Pharmgkb Clinical Annotation for a genetic variant.
	questDiagnosticsNicholsInstituteSanJuanCapistranoID	Text	The ID used by database Quest Diagnostics Nichols Institute San Juan Capistrano for a genetic variant.
	referenceAlleleUCSC	Text	Reference genomic sequence from UCSC.
	referenceAlleleNCBI	Text	Reference genomic sequence from dbSNP.
	referenceSNPClusterID	Text	The accession number used to refer to a specific single nucleotide polymorphism (SNP).
	reproductiveDevelopmentMurdochChildrensResearchInstituteID	Text	The ID used by database Reproductive Development Murdoch Childrens Research Institute for a genetic variant.
	robartsResearchInstituteWesternUniversityID	Text	The ID used by database Robarts Research Institute Western University for a genetic variant.
	sbielasLabDepartmentHumanGeneticsUniversityMichiganID	Text	The ID used by database Sbielas Lab Department Human Genetics University Michigan for a genetic variant.
	sectionEndocrinologyAndGeneticsNationalInstitutesHealthTheEuniceKennedyShriverNationalInstituteChildHealthAndHumanDevelopmentID	Text	The ID used by database Section Endocrinology And Genetics National Institutes Health The Eunice Kennedy Shriver National Institute Child Health And Human Development for a genetic variant.
	sequenceOntologyID	Text	Sequence Ontology ID: http://www.sequenceontology.org/
	shworakLabGeorgeWashingtonUniversityID	Text	The ID used by database Shworak Lab George Washington University for a genetic variant.
	snomedCT	Text	SNOMED CT (Systematized Nomenclature of Medicine -- Clinical Terms) is a standardized, multilingual vocabulary of clinical terminology that is used by physicians and other health care providers for the electronic exchange of clinical health information.
	stanfordCenterForInheritedCardiovascularDiseaseStanfordUniversityID	Text	The ID used by database Stanford Center For Inherited Cardiovascular Disease Stanford University for a genetic variant.
	submitter	Text	List of submitter handles.
	submitterCount	Number	Number of distinct submitter handles for submitted SNPs for this ref SNP.
	suspectReasonCode	dcs:VariantSuspectReasonCodeEnum	Variant Suspect Reason Codes: unspecified, Paralog, byEST, oldAlign, Para_EST, 1kg_failed, or other.
	theCenterForLiverDiseasesChildren_x0019_sHospitalFudanUniversityID	Text	The ID used by database The Center For Liver Diseases Children_x0019_s Hospital Fudan University for a genetic variant.
	theRaphaelRecanatiGeneticsInstituteRabinMedicalCenterID	Text	The ID used by database The Raphael Recanati Genetics Institute Rabin Medical Center for a genetic variant.
	tidexUniversityBritishColumbiaID	Text	The ID used by database Tidex University British Columbia for a genetic variant.
	translationalGenomicsLaboratoryUniversityMarylandSchoolMedicineID	Text	The ID used by database Translational Genomics Laboratory University Maryland School Medicine for a genetic variant.
	translocationToChromosome	dcs:Chromosome	Second (To) Chromosome in a translocation pair.
	tuberousSclerosisDatabaseID	Text	The ID used by database Tuberous Sclerosis Database for a genetic variant.
	undiagnosedDiseasesNetworkNihID	Text	The ID used by database Undiagnosed Diseases Network Nih for a genetic variant.
	uniprotkbSwissProtID	Text	The ID used by database Uniprotkb Swiss Prot for a genetic variant.
	uteSchollLaboratoryHeinrichHeineUniversityDuesseldorfID	Text	The ID used by database Ute Scholl Laboratory Heinrich Heine University Duesseldorf for a genetic variant.
	geneticVariantValidationStatus	dcs:GeneticVariantValidationStatusEnum	Validation status of the SNP.
	variationEndCI	Number	Confidence interval around END for imprecise variants.
	variationPositionCI	Number	Confidence interval around POS for imprecise variants.
	variationType	dcs:VariationTypeEnum	Variation type of alternate allele.
	veritasGeneticsVeritasGeneticsID	Text	The ID used by database Veritas Genetics Veritas Genetics for a genetic variant.
	wessexRegionalGeneticsLaboratorySalisburyDistrictHospitalID	Text	The ID used by database Wessex Regional Genetics Laboratory Salisbury District Hospital for a genetic variant.
	womensAndChildrensHealthUniversityOtagoID	Text	The ID used by database Womens And Childrens Health University Otago for a genetic variant.
GeneticVariantGeneAssociation	betaDistributionShapes	Number	The shape parameters of the fitted Beta distribution: B(shape1, shape2).
	ensemblID	Text	Ensembl ID, which describes a particular gene or protein.
	geneID	dcs:Gene	Link out to the Gene node associated with the current node.
	geneSymbol	Text	Original gene symbol.
	geneticVariantID	dcs:GeneticVariant	Link out to GeneticVariant node associated with the current node.
	gtexID	Text	An ID denoting a unique gene and genetic variant association within the GTEx database.
	hg19DistanceFromTranscriptionStartSite	Number	In the hg19 genome assembly, the distance in base pairs between the associated genetic variant and gene.
	hg38DistanceFromTranscriptionStartSite	Number	In the hg38 genome assembly, the distance in base pairs between the associated genetic variant and gene.
	hg38GenomicPosition	Number	The genomic position of a genetic variant using the hg38 assembly.
	log2AllelicFoldChange	Number	The allelic Fold Change in log2 of the change in gene expression of samples with or without the minor allele.
	log2AllelicFoldChangeConfidenceInterval	Number	The 95% confidence interval of the allelic Fold Change in log2 of the change in gene expression of samples with or without the minor allele: [lowerCI upperCI].
	minimalPValueNominal	Number	The smallest nominal p-value for the gene.
	minorAlleleCount	Number	Total number of minor alleles across individuals.
	minorAlleleSampleNumber	Number	The number of samples carrying the minor allele.
	numberOfAlternativeAlleles	Number	The number of alternative alleles observed at the genetic variant site.
	observedAllele	Text	The sequences of the observed alleles from rs-fasta files. This is formated as major allele/minor allele.
	pValueBeta	Number	The beta-approximated permutation p-value.
	pValueNominal	Number	The nominal p-value associated with the most significant variant for this gene.
	pValueNominalThreshold	Number	The nominal p-value threshold for calling a variant-gene pair significant for the gene.
	pValuePermutation	Number	The permutation p-value.
	pValueTrueDegreesOfFreedom	Number	The p-value of the effective degrees of freedom the Beta distribution approximation.
	qValue	Number	Measurement of statistical significance using false discovery rate (-log10). Use -1 if no qValue is assigned.
	referenceSNPClusterID	Text	The accession number used to refer to a specific single nucleotide polymorphism (SNP).
	tissue	Text	The tissue in which the association between the genetic variant and the gene was made.
	trueDegreesOfFreedom	Number	The effective degrees of freedom the Beta distribution approximation.
	variantNumber	Number	The number of variants in cis-window (1 Mbp) with the associated gene.
GenomeAssociation	inChromosome	Text, dcs:Chromosome	A threadlike structure of nucleic acids and protein found in the nucleus of most living cells, carrying genetic information in the form of genes.
	inGenomeAssembly	dcs:GenomeAssembly	Genome Assembly.
	ofSpecies	dcs:Species	Species.
	strandOrientation	Text	The strand on which a given annotation is located.
GenomeAssembly	assemblyMethod	Text	The alogrithm used to assemble the genome from sequencing reads.
	genBankAssemblyAccession	Text	The accession version of the GenBank assembly or sequence element.
	genomeAssemblyLevel	dcs:GenomeAssemblyLevelEnum	The highest level of assembly for any object in the assembly.
	genomeAssemblyReleaseType	dcs:GenomeAssemblyReleaseTypeEnum	Defines the update type of this genome assembly version release.
	genomeAssemblyType	dcs:GenomeAssemblyTypeEnum	The type of sequence model data defined in this genome assembly.
	genomeAssemblyYear	Number	The year in which the genome assembly was released.
	genomeCoverage	Number	Genome coverage is the coverage depth of a sequencing run. This is calculated as the number of bases of all short reads that match a genome divided by the length of this genome, which represents the average number of times a base of a genome is sequenced.
	genomeReferenceConsortiumAssemblyName	Text	The Genome Refrence Consortium name for the genome assembly.
	infraspecificName	Text	The strain, breed, cultivar or ecotype of the organism from which the sequences in the assembly were derived. (Field is not shown if the source material for the assembly is only described at the species level.)
	isGenomeRepresentationFull	Boolean	Whether the goal for the assembly was to represent the whole genome or only part of it.
	isRefSeqGenBankAssembliesIdentical	Boolean	Indicate whether the RefSeq and GenBank assemblies are identical.
	ncbiAssemblyName	Text	The submitter's name for the assembly when one was provided, otherwise a default name is provided by NCBI; this is linked to a view of the Assembly details page.
	ncbiBioProject	Text	A BioProject is a collection of biological data related to a single initiative originating from a single organization or from a consortium. A BioProject record provides users a single place to find links to the diverse data generated for that project and deposited into the archival databases maintained by members of the International Nucleotide Sequence Database Collaboration (INSDC). Typical exa…
	ncbiBioSample	Text	A BioSample contains descriptive information about the physical biological specimen from which your experimental data are derived. Typical examples of a BioSample include a cell line, a tissue biopsy or an environmental isolate. The information you supply about the biological materials are critical for providing context to your experimental data.
	ncbiTaxonID	Text	NCBI Taxonomy database identifier.
	refSeqAssemblyAccession	Text	The accession version of the RefSeq assembly or sequence element.
	refSeqCategory	dcs:RefSeqCategoryEnum	Denotes that the assembly is a reference or representative genome in the NCBI Reference Sequence ( RefSeq ) project classification.
	sequencingTechnology	Text	The manufacturer and model of the sequencing machine used to generate the GenomeAssembly.
	wgsProject	Text	Whole Genome Shotgun (WGS) projects are genome assemblies of incomplete genomes or incomplete chromosomes of prokaryotes or eukaryotes that are generally being sequenced by a whole genome shotgun strategy. WGS projects may be annotated, but annotation is not required.
GenomeAssemblyUnit	genBankAssemblyAccession	Text	The accession version of the GenBank assembly or sequence element.
	refSeqAssemblyAccession	Text	The accession version of the RefSeq assembly or sequence element.
Lab	address1	Text	Address line 1.
	address2	Text	Address line 2.
	awards	Text	A grant associated with the lab.
	city	Text	The city that an entity belongs in.
	country	Text	The country that an entity belongs in.
	encodeUUID	Text	The Encode Project uuid used to describe this entity.
	fax	Number, Text	The fax number associated with the entity.
	instituteLabel	Text	An abbreviation for the institute the lab is associated with.
	instituteName	Text	The name for the institute the lab is associated with.
	phone1	Number, Text	The lab's primary phone number (with country code).
	phone2	Number, Text	The lab's secondary phone number (with country code).
	pi	Text	Principle Investigator of the grant or lab.
	postalCode	Text	ZIP/Postal code.
	state	Text	State/Province/Region.
	status	Text	The current status of an encode entity.
Person	encodeUUID	Text	The Encode Project uuid used to describe this entity.
	lab	Text, Lab	Lab associated with the submission or user.
RNATranscript	codingCoordinates	Number	Specifies the genomic position of the genomic coordinates of the coding region associated with a given RefSeq Accession number.
	exonCoordinates	Number	Specifies the genomic position of the coordinates of exons associated with a given RefSeq Accession number.
	exonFrame	dcs:ExonFramesEnum	Exon frame {0,1,2}, or -1 if no frame for exon.
	makesProtein	Text	UniProt display ID, UniProt accession, or RefSeq protein ID representing the protein made by the corresponding gene or RNA transcript.
	refSeqID	Text	A nucleotide sequence or protein annotated and curated by the National Center for Biotechnology Information.
	transcriptionCoordinates	Number	Specifies the genomic coordinates associated with the transcription of a given RefSeq Accession number.
Species	ncbiTaxonID	Text	NCBI Taxonomy database identifier.
	organismTaxonomicKingdom	dcs:OrganismTaxonomicKingdomEnum	Specifies the genomic coordinates associated with the transcription of a given RefSeq Accession number.
	scientificName	Text	The scientific name of a species.
	uniProtOrganismCode	Text	A mnemonic organism identification code of at most 5 alphanumeric characters is used in the entry name of UniProtKB entries, e.g. SP0A_BACSU. This code is generally made of the first three letters of the genus name and the first two letters of the species name.
