# Supplementary material for: Biomedical Data Commons (BMDC) prioritizes B-lymphocyte non-coding genetic variants in Type 1 Diabetes
Source: PLoS Comput Biol. 2021 Sep 20;17(9):e1009382. doi: 10.1371/journal.pcbi.1009382 (PMC8483327; doi:10.1371/journal.pcbi.1009382)
Supplement: S8 Table — This list was generated 4/9/21. For an up-to-date representation of the schema query the Biomedical Data Commons graph or browser or check the github repository. (XLSX) [file pcbi.1009382.s017.xlsx]

## Sheet: Sheet1
Enumeration Subclass	Enumeration Subclass Description	Enummeration Subclass Types (dcid)	Enummeration Subclass Types Name or Descriptions
ClinSigEnum	Clinical significance for this single variant: other, affects, uncertain significance, pathogenic, risk_factor, benign, conflicting interpretations of pathogenicity, association, likely pathogenic, protective, likely benign, not provided, association not found, drug response, pathogenic/likely pathogenic, benign/likely benign, unknown, untested, or histocompatibility.	ClinSigAffects	Affects.
		ClinSigAssociation	Association.
		ClinSigAssociationNotFound	Association Not Found.
		ClinSigBenign	Benign.
		ClinSigBenignLikelyBenign	Benign/Likely Benign.
		ClinSigConflictingPathogenicity	Conflicting Interpretations of Pathogenicity.
		ClinSigDrugResponse	Drug Response.
		ClinSigHistocompatability	Histocompatability.
		ClinSigLikelyBenign	Likely Benign.
		ClinSigLikelyPathogenic	Likely Pathogenic.
		ClinSigNotProvided	Not Provided.
		ClinSigOther	Other.
		ClinSigPathogenic	Pathogenic.
		ClinSigPathogenicLikelyPathogenic	Pathogenic/Likely Pathogenic.
		ClinSigProtective	Protective.
		ClinSigRiskFactor	Risk Factor.
		ClinSigUncertain	Uncertain Significance.
		ClinSigUnknown	Unknown
		ClinSigUntested	Untested.
ClinVarReviewStatusEnum	ClinVar review status: no assertion criteria provided, reviewed by expert panel, conflicting interpretations, criteria provided, non interpretation for the single variant, practice guideline, no conflicts, multiple submitters, or single_submitter.	ClinVarReviewStatusConflictingInterpretations	Conflicting Interpretations.
		ClinVarReviewStatusCriteriaProvided	Criteria Provided.
		ClinVarReviewStatusMultipleSubmitters	Multiple Submitters.
		ClinVarReviewStatusNoCriteria	No Assertion Criteria Provided.
		ClinVarReviewStatusNoConflicts	No Conflicts.
		ClinVarReviewStatusNoInterpretation	Non-interpretation For The Single Variant
		ClinVarReviewStatusPracticeGuideline	Practice Guideline.
		ClinVarReviewStatusReviewed	Reviewed By Expert Panel.
		ClinVarReviewStatusSingleSubmitter	Single Submitter.
DNASequenceRoleEnum	The role a defined sequence of DNA has in a genome assembly.	DNASequenceRoleAltScaffold	The object is either an alternate loci scaffold or a patch scaffold.
		DNASequenceRoleAssembledMolecule	The object represents a chromosome, linkage-group, or plasmid.
		DNASequenceRoleChromosome	The object represents a chromosome, linkage-group, or plasmid.
		DNASequenceRoleFixPatch	The object is a fix patch to the assembly-unit scaffold.
		DNASequenceRoleNovelPatch	The object is a novel patch to the assembly-unit scaffold.
		DNASequenceRoleUnlocalizedScaffold	The object is a scaffold that is associated with a particular chromosome but has not been localized to a specific position on the chromosome.
		DNASequenceRoleUnplacedScaffold	The object is a scaffold that does not have a chromosome assignment.
ExonFramesEnum	Denotes the exon frame {0,1,2}, or none if no frame for the exon.	ExonFrame0	Frame0.
		ExonFrame1	Frame1.
		ExonFrame2	Frame2.
		ExonFrameNone	None.
GeneticVariantAlignmentQualityEnum	The quality of the alignment: unique mapping, non-unique, and many matches (1, 2, or 3+).	GeneticVariantAlignmentQualityOne	Unique Mapping.
		GeneticVariantAlignmentQualityTwo	Non-unique Mapping.
		GeneticVariantAlignmentQualityThree	Many Matches.
GeneticVariantAttributeEnum	Genetic variant attributes extracted from dbSNP's SNP_bitfield table: clinically associated, MAF >5% in some populations, MAF >5% in all populations, has OMIM OMIA, microattribute tpa, submitted by locus-specific database, genotype conflict, rs cluster non-overlapping alleles, observed mismatch, reference present, pharmGKB, published, 3D structure, submitter link out, other variant with exact map…	GeneticVariantAttribute1000GenomesPhase1	1000 Genome phase 1 (incl. June Interim phase 1).
		GeneticVariantAttribute1000GenomesPhase3	1000 Genome phase 3.
		GeneticVariantAttribute3DStructure	Has 3D structure - SNP3D table.
		GeneticVariantAttributeAssembly	Is Assembly specific. This is set if the variant only maps to one assembly.
		GeneticVariantAttributeClinicallyAssociated	Variant is Precious(Clinical,Pubmed Cited).
		GeneticVariantAttributeCommonSNP	RS is a common SNP. A common SNP is one that has at least one 1000Genomes population with a minor allele of frequency >= 1% and for which 2 or more founders contribute to that minor allele frequency.
		GeneticVariantAttributeGenotypeConflict	Has Assembly conflict. This is for non-unique and many matches that maps to different chromosomes on different assemblies.
		GeneticVariantAttributeGenotypesAvailable	Genotypes available. The variant has individual genotype (in SubInd table).
		GeneticVariantAttributOMIMOMIA	Has OMIM/OMIA.
		GeneticVariantAttributeClinicalDiagnosticAssay	Variation is interrogated in a clinical diagnostic assay.
		GeneticVariantAttributeHighDensityKit	Marker is on high density genotyping kit (50K density or greater). The variant may have phenotype associations present in dbGaP.
		GeneticVariantAttributeMAF5AllPop	>5% minor allele frequency in each and all populations.
		GeneticVariantAttributeMAF5SomePop	>5% minor allele frequency in 1+ populations.
		GeneticVariantAttributeMicroattributeTPA	Microattribution/third-party annotation(TPA:GWAS,PAGE).
		GeneticVariantAttributeMutant	Is mutation (journal citation, explicit fact): a low frequency variation that is cited in journal and other reputable sources.
		GeneticVariantAttributeObservedMismatch	Contig allele not present in variant allele list. The reference sequence allele at the mapped position is not present in the variant allele list, adjusted for orientation.
		GeneticVariantAttributeOtherVariant	Has other variant with exactly the same set of mapped positions on NCBI reference assembly.
		GeneticVariantAttributePharmGKB	Provisional Third Party Annotation(TPA) (currently rs from PHARMGKB who will give phenotype data).
		GeneticVariantAttributePublished	Links exist to PubMed Central article.
		GeneticVariantAttributeReferencePresent	A coding region variation where one allele in the set is identical to the reference sequence.
		GeneticVariantAttrbuteSubmittedByLSDB	Submitted from a locus-specific database.
		GeneticVariantAttributeSubmitterLinkOut	Has SubmitterLinkOut - From SNP->SubSNP->Batch.link_out.
		GeneticVariantAttributeValidated	Is Validated. This bit is set if the variant has 2+ minor allele count based on frequency or genotype data.
		GeneticVariantAttributeSomeWithdrawn	Is Withdrawn by submitter If one member ss is withdrawn by submitter, then this bit is set. If all member ss' are withdrawn, then the rs is deleted to SNPHistory.
		GeneticVariantAttributersCluster	Rs cluster has non-overlapping allele sets. True when rs set has more than 2 alleles from different submissions and these sets share no alleles in common.
GeneticVariantClassEnum	Class of variant: single nucleotide variant, deletion, insertion, in-del, named, mixed, mnp, het, microsatellite, inversion, copy number variation, variation, duplication, inversion, copy number loss, or copy number gain.	GeneticVariantClassCopyNumberLoss	Copy Number Loss.
		GeneticVariantClassCopyNumberGain	Copy Number Gain.
		GeneticVariantClassCopyNumberVariation	Copy Number Variation.
		GeneticVariantClassDeletion	Deletion.
		GeneticVariantClassDuplication	Duplication.
		GeneticVariantClassHet	Het.
		GeneticVariantClassIn-del	Insertion-Deletion.
		GeneticVariantClassInsertion	Insertion.
		GeneticVariantClassInversion	Inversion.
		GeneticVariantClassMicrosatellite	Microsatellite.
		GeneticVariantClassMNP	MNP.
		GeneticVariantClassMixed	Mixed.
		GeneticVariantClassNamed	Named.
		GeneticVariantClassSingle	Single Nucleotide Variant.
		GeneticVariantClassVariation	Variation.
GeneticVariantExceptionEnum	Unusual conditions noted by UCSC that may indicate a problem with the data: RefAlleleMismatch, RefAlleleRevComp, DuplicateObserved, MixedObserved, FlankMismatchGenomeLonger, FlankMismatchGenomeEqual, FlankMismatchGenomeShorter, NamedDeletionZeroSpan, NamedInsertionNonzeroSpan, SingleClassLongerSpan, SingleClassZeroSpan, SingleClassTriAllelic, SingleClassQuadAllelic, ObservedWrongFormat, ObservedT…	GeneticVariantExceptionAlleleFreqSumNot1	Allele Frequency Sum Not 1.
		GeneticVariantExceptionDuplicateObserved	Duplicate Observed.
		GeneticVariantExceptionFlankMismatchGenomeEqual	Flank Mismatch Genome Equal.
		GeneticVariantExceptionFlankMismatchGenomeLonger	Flank Mismatch Genome Longer.
		GeneticVariantExceptionFlankMismatchGenomeShorter	Flank Mismatch Genome Shorter.
		GeneticVariantExceptionInconsistentAlleles	Inconsistent genotype submission for at least one sample.
		GeneticVariantExceptionMixedObserved	Mixed Observed.
		GeneticVariantExceptionMultipleAlignments	Multiple Alignments.
		GeneticVariantExceptionNamedDeletionZeroSpan	Named Deletion Zero Span.
		GeneticVariantExceptionNamedInsertionNonzeroSpan	Named Insertion Non-Zero Span
		GeneticVariantExceptionNonIntegerChromCount	Non-integer Chomosome Count
		GeneticVariantExceptionObservedContainsIUPAC	Observed Contains IUPAC.
		GeneticVariantExceptionObservedMismatch	Observed Mismatch.
		GeneticVariantExceptionObservedTooLong	Observed Too Long.
		GeneticVariantExceptionObservedWrongFormat	Observed Wrong Format.
		GeneticVariantExceptionRefAlleleMismatch	Reference Allele Mismatch.
		GeneticVariantExceptionSingleAlleleFreq	Single Allele Frequency.
		GeneticVariantExceptionSingleClassLongerSpan	Single Class Longer Span.
		GeneticVariantExceptionSingleClassQuadAllelic	Single Class Quad-allelic.
		GeneticVariantExceptionSingleClassTriAllelic	Single Class Tri-allelic.
		GeneticVariantExceptionSingleClassZeroSpan	Single Class Zero Sspan.
GeneticVariantFunctionalCategoryEnum	Functional category of the genetic variant (coding-synon, splice_5', missense, frameshift, near_gene_5', 3'_UTR, near_gene_3', nonsense, splice_3', intron, cds_reference, 5'_UTR, unknown, cds_indel, stop_loss, 5' UTR, or ncRNA.)	GeneticVariantFunctionalCategoryUTR3	3' UTR.
		GeneticVariantFunctionalCategoryUTR5	5' UTR.
		GeneticVariantFunctionalCategoryCodingSynon	Coding Synonomous.
		GeneticVariantFunctionalCategoryFrameshift	Frameshift
		GeneticVariantFunctionalCategoryIntron	Intron
		GeneticVariantFunctionalCategoryMissense	Missense.
		GeneticVariantFunctionalCategoryNearGene3	Near Gene 3'.
		GeneticVariantFunctionalCategoryNearGene5	Near Gene 5'.
		GeneticVariantFunctionalCategoryNonsense	Nonsense.
		GeneticVariantFunctionalCategorySplice3	In acceptor splice.
		GeneticVariantFunctionalCategorySplice5	In donor splice site
		GeneticVariantFunctionalCategoryStopLoss	Stop Loss.
		GeneticVariantFunctionalCategoryUnknown	Unknown.
		GeneticVariantFunctionalCDSIndel	cds Indel.
		GeneticVariantFunctionalCategoryCDSReference	cds Reference.
		GeneticVariantFunctionalCategoryncRNA	ncRNA.
GeneticVariantLocTypeEnum	Type of mapping inferred from size on reference; may not agree with class: between, exact, fuzzy, range, range deletion, range insertion, or range substitution.	GeneticVariantLocTypeBetween	Between.
		GeneticVariantLocTypeExact	Exact.
		GeneticVariantLocTypeFuzzy	Fuzzy.
		GeneticVariantLocTypeRange	Range.
		GeneticVariantLocTypeRangeDeletion	Range Deletion.
		GeneticVariantLocTypeRangeInsertion	Range Insertion.
		GeneticVariantLocTypeRangeSubstitution	Range Substitution.
GeneticVariantMolType	Sample type from exemplar submitted GeneticVariants (cDNA, genomic, mitochondrial, or unknown).	GeneticVariantMolTypecDNA	cDNA.
		GeneticVariantMolTypeGenomic	Genomic.
		GeneticVariantMolTypeMitochondrial	Mitochondrial.
		GeneticVariantMolTypeUnknown	Unknown.
GeneticVariantValidationStatusEnum	Validation status of the genetic variant: cluster, frequency, 1000genomes, HapMap, 2hit-2allele, submitter, or unknown.	GeneticVariantValidationStatus1000genomes	1000 Genomes.
		GeneticVariantValidationStatus2hit-2allele	2hit-2allele,
		GeneticVariantValidationStatusCluster	Cluster.
		GeneticVariantValidationStatusFrequency	Frequency.
		GeneticVariantValidationStatusHapMap	HapMap.
		GeneticVariantValidationStatusSubmitter	Submitter.
		GeneticVariantValidationStatusUnknown	Unknown.
GenomeAssemblyLevelEnum	The highest level of assembly for any object in the assembly.	GenomeAssemblyLevelChromosome	There is sequence for one or more chromosomes. This could be a completely sequenced chromosome without gaps or a chromosome containing scaffolds or contigs with gaps between them. There may also be unplaced or unlocalized scaffolds.
		GenomeAssemblyLevelCompleteGenome	All chromosomes are gapless and have no runs of 10 or more ambiguous bases (Ns), there are no unplaced or unlocalized scaffolds, and all the expected chromosomes are present (i.e. the assembly is not noted as having partial genome representation). Plasmids and organelles may or may not be included in the assembly but if present then the sequences are gapless.
		GenomeAssemblyLevelContig	Nothing is assembled beyond the level of sequence contigs.
		GenomeAssemblyLevelScaffold	Some sequence contigs have been connected across gaps to create scaffolds, but the scaffolds are all unplaced or unlocalized.
		RefSeqCategoryReferenceGenome	A manually selected high quality genome assembly that NCBI and the community have identified as being important as a standard against which other data are compared.
		RefSeqCategoryRepresentationGenome	A genome computationally or manually selected as a representative from among the best genomes available for a species or clade that does not have a designated reference genome.
GenomeAssemblyReleaseTypeEnum	Defines the update type of this genome assembly version release.	GenomeAssemblyReleaseTypeMajor	Changes from the previous assembly version result in a significant change to the coordinate system. The first version of an assembly is always a major release. Most subsequent genome assembly updates are also major releases. [Field is not shown for major releases since this is the default type.]
		GenomeAssemblyReleaseTypeMinor	Changes from the previous assembly version are limited to the following changes, none of which result in a significant change to the coordinate system of the primary assembly-unit: adding, removing or changing a non-nuclear assembly-unit; dropping unplaced or unlocalized scaffolds; adding up to 50 unplaced or unlocalized scaffolds which are shorter than the current scaffold-N50 value; or replacin…
		GenomeAssemblyReleaseTypePatch	The only change from the previous assembly version is the addition or modification of a patch assembly-unit (relevant for assemblies maintained by the Genome Reference Consortium)
GenomeAssemblyTypeEnum	The type of sequence model data defined in this genome assembly.	GenomeAssemblyTypeAssembly	The set of chromosomes, unlocalized and unplaced (sometimes called 'random') and alternate sequences used to represent an organism's genome. Assemblies are constructed from 1 or more assembly units.
		GenomeAssemblyTypeDiploidAssembly	A genome assembly for which a chromosome assembly is available for both sets of an individual's chromosomes. It is anticipated that a diploid genome assembly represents the genome of an individual, therefore, it is not expected that alternate loci will be defined for this assembly, although it is possible that unlocalized or unplaced sequences could be part of the assembly.
		GenomeAssemblyTypeHaploidAssembly	The collection of chromosome assemblies, unlocalized and unplaced sequences that represent an organism's genome. Any locus may be represented 0 or 1 time, and entire chromosomes are only represented 0 or 1 times.
		GenomeAssemblyTypeHaploidWithAltLoci	The collection of chromosome assemblies, unlocalized and unplaced sequences and alternate loci that represent an organism's genome. Any locus may be represented 0, 1 or >1 time, but entire chromosomes are only represented 0 or 1 times.
		GenomeAssemblyTypeLinkedPseudohaplotypeAssemblies	A genome assembly from a diploid in which many of the haplotypic sequences have been resolved, phased and the two haplotypes have been separated. The current state of the technology is that most assemblers produce blocks that are phased, separated by blocks where the haplotype cannot be distinguished. The typical result is that the "Principal Pseudohaplotype" assembly is a mosaic of haplotype blo…
		GenomeAssemblyTypeUnresolvedDiploid	A genome assembly from a diploid in which many of the haplotypic sequences have been resolved but the two haplotypes have not been separated. Consequently, the assembly will be much larger than the expected haploid genome size and many genes will be present in two copies.
NumenclatureStatusEnum	The status of the name from the nomenclature committee: official, interim, or NCBI-supplied.	NomenclatureStatusInterim	Interim.
		NomenclatureStatusNCBIsupplied	NCBI Supplied.
		NomenclatureStatusOfficial	Official.
OrganismTaxonomicKingdomEnum	The taxonomic kingdoms of organisms.	Archaea	Archaea or archaebacteria.
		Bacteria	Bacteria, archaebacteria or eubacteria.
		Eukaryota	Eukaryota or eukarya.
		OtherOrganismKingdom	When the organism doesn’t belong to any taxonomic kingdoms including archaea, bacteria, eukaryota, viruses and phages. Such as artificial sequences.
		Virus	Viruses and phages, or viridae.
TypeOfGeneEnum	The type of gene as specified by NCBI: biological-region, ncRNA, other, protein-coding, pseudo, rRNA, scRNA, snRNA, snoRNA, tRNA, miscRNA, or unknown.	TypeOfGeneBiologicalRegion	Biological Region.
		TypeOfGeneOther	Other.
		TypeOfGeneProteinCoding	Protein Coding.
		TypeOfGenePseudo	Pseudo.
		TypeOfGeneUnknown	Unknown.
		TypeOfGenemiscRNA	miscRNA.
		TypeOfGenencRNA	ncRNA.
		TypeOfGenerRNA	rRNA.
		TypeOfGenescRNA	scRNA.
		TypeOfGenesnRNA	snRNA.
		TypeOfGenesnoRNA	snoRNA.
		TypeOfGenetRNA	tRNA.
VariantAlleleOriginEnum	Variant Allele Origin: unspecified, germline, somatic, both, inherited, paternal, maternal, uni-parental, bi-parental, not_tested, tested_inconclusive, de-novo, or other.	VariantAlleleOriginBiParental	Bi-parental.
		VariantAlleleOriginBoth	Both.
		VariantAlleleOriginDeNovo	de novo.
		VariantAlleleOriginGermline	Germline.
		VariantAlleleOriginInherited	Inherited.
		VariantAlleleOriginMaternal	Maternal.
		VariantAlleleOriginNotTested	Not Tested.
		VariantAlleleOriginOther	Other.
		VariantAlleleOriginPaternal	Paternal.
		VariantAlleleOriginSomatic	Somatic.
		VariantAlleleOriginTestedInconclusive	Tested Inconclusive.
		VariantAlleleOriginUniParental	Uni-parental.
		VariantAlleleOriginUnspecified	Unspecified.
VariantSuspectReasonCodesEnum	Variant Suspect Reason Codes: unspecified, Paralog, byEST, oldAlign, Para_EST, 1kg_failed, or other.	VariantSuspectReasonCodes1kgFailed	1kgFailed
		VariantSuspectReasonCodesByEST	ByEST
		VariantSuspectReasonCodesOldAlign	OldAlign
		VariantSuspectReasonCodesOther	Other
		VariantSuspectReasonCodesParaEST	ParaEST
		VariantSuspectReasonCodesParalog	Paralog
		VariantSuspectReasonCodesUnspecified	Unspecified
VariationTypeEnum	Variation type of alternate allele.	VariationTypeCNV	Copy Number Variable Region.
		VariationTypeDEL	Deletion Relative To The Reference.
		VariationTypeDelME	Deletion of a Mobile Element Relative to the Reference.
		VariationTypeDIV	Deletion Insertion Variation.
		VariationTypeDUP	Region of Elevated Copy Number Relative to the Reference.
		VariationTypeDupTandem	Tandem Duplication.
		VariationTypeException	Exception.
		VariationTypeHeterozygous	Variable, but undefined at nucleotide level.
		VariationTypeINDEL	Insertion-Deletion
		VariationTypeINS	Insertion of Sequence Relative to the Reference.
		VariationTypeInsertDelALU	Deletion Of An Alu Mobile Element Relative To The Reference.
		VariationTypeInsertMEALU	Insertion of an Alu Mobile Element Relative to the Reference.
		VariationTypeInsertNovel	Insertion of Sequence that Does Not Map to the Reference.
		VariationTypeINV	Inversion of Reference Sequence.
		VariationTypeMixed	Cluster contains submissions from 2 or more allelic classes.
		VariationTypeMNV	Multiple Nucleotide Variations.
		VariationTypeNamed	Insertion/deletion variation of named repetitive element.
		VariationTypeNoVariation	Sequence scanned for variation, but none observed.
		VariationTypeSNV	Single Nucleotide Variation.
		VariationTypeSTR	Short Tandem (microsatellite) Repeat.
